# Supplementary material for: Concise Large-Scale Synthesis of Tomatidine, A Potent Antibiotic Natural Product
Source: Molecules. 2021 Oct 3;26(19):6008. doi: 10.3390/molecules26196008 (PMC8512692; doi:10.3390/molecules26196008)
Supplement: Supplementary file 1 [file molecules-26-06008-s001.zip]

Archive with 1 entries (1 files):
- molecules-1398339-supplementary.pdf
